# Supplementary material for: Pedestrian motion modelled by Fokker–Planck Nash games
Source: R Soc Open Sci. 2017 Sep 13;4(9):170648. doi: 10.1098/rsos.170648 (PMC5627107; doi:10.1098/rsos.170648)
Supplement: Matlab package for the Turnwald-1C-A3 experiment [file rsos170648supp1.zip]

Archive with 27 entries (26 files):
- CodeTW/
- CodeTW/adj_fok_pl_adi.m
- CodeTW/adj_fok_pl_adi_2.m
- CodeTW/B_1.m
- CodeTW/B_2.m
- CodeTW/B_3.m
- CodeTW/B_4.m
- CodeTW/C_1.m
- CodeTW/C_2.m
- CodeTW/delta_1.m
- CodeTW/delta_2.m
- CodeTW/DriverTW.m
- CodeTW/fok_pl_adi.m
- CodeTW/fok_pl_adi_2.m
- CodeTW/grad_j.m
- CodeTW/inner_g.m
- CodeTW/inter.m
- CodeTW/J.m
- CodeTW/lin_search.m
- CodeTW/movie_plot.m
- CodeTW/ncg.m
- CodeTW/parameters.m
- CodeTW/README_TW.txt
- CodeTW/traj1.m
- CodeTW/traj2.m
- CodeTW/V1.m
- CodeTW/V2.m
