# Supplementary material for: Pedestrian motion modelled by Fokker–Planck Nash games
Source: R Soc Open Sci. 2017 Sep 13;4(9):170648. doi: 10.1098/rsos.170648 (PMC5627107; doi:10.1098/rsos.170648)
Supplement: Matlab package for the Turnwald-1C-A3 experiment [file rsos170648supp1.zip › CodeTW/inner_g.m]

function val = inner_g(g1,g2,d1,d2)

% Evaluating inner product of a vector function.
[a,  b, m, h, x, y, Nt, t, dt, nu] = parameters(1);


for k = 1:Nt
    integ(k)= g1(k)*d1(k)+g2(k)*d2(k);
end
val = sum(integ)*dt;

    
       
    
