# Supplementary material for: Pedestrian motion modelled by Fokker–Planck Nash games
Source: R Soc Open Sci. 2017 Sep 13;4(9):170648. doi: 10.1098/rsos.170648 (PMC5627107; doi:10.1098/rsos.170648)
Supplement: Matlab package for the Turnwald-1C-A3 experiment [file rsos170648supp1.zip › CodeTW/inter.m]

function val = inter(u,i,j,c)

if(c==1)
    val = (u(i+1,j) + u(i,j))/2;
else
    val = (u(i,j) + u(i,j+1))/2;
end
