# Supplementary material for: Pedestrian motion modelled by Fokker–Planck Nash games
Source: R Soc Open Sci. 2017 Sep 13;4(9):170648. doi: 10.1098/rsos.170648 (PMC5627107; doi:10.1098/rsos.170648)
Supplement: Matlab package for the Turnwald-1C-A3 experiment [file rsos170648supp1.zip › CodeTW/README_TW.txt]

The file CodeTW.zip contains all materials to run the experiment:

Test-Case II: Turnwald 1C-A3 discussed on page 11 of the paper.
The results are given in Figure 5.

------------------------------------------------------------------------------------------------------
To run the code unzip CodeTW.zip in a separate directory, start MATLAB
and call DriverTW.m

The result of the evolution of the center of the PDF will be shown as a movie
at the end of the simulation. All parameters are setup in the parameters.m file.
If one wants to run with different values of the interaction parameter rho
then it can be changed in the parameters.m file. To recreate Figure 5a and 5b,
one needs to put the values of rho as 0.01 and 200, respectively.

-------------------------------------------------------------------------------------------------------
The other .m subroutines besides the DriverTW.m file are briefly described below:

1) fok_pl_adi.m - Code for solving the Fokker-Planck equations for the 1st player.
2) adj_fok_pl_adi.m - Code for solving the adjoint of the Fokker-Planck equations for the 1st player.
3) fok_pl_adi_2.m - Code for solving the Fokker-Planck equations for the 2nd player.
4) adj_fok_pl_adi_2.m - Code for solving the adjoint of the Fokker-Planck equations for the 2nd player.
5) B_1.m, B_2.m - Contains the coefficients for the drift term for the 1st player.
6) B_3.m, B_4.m - Contains the coefficients for the drift term for the 2nd player.
7) C_1.m, C_2.m - Contains the coefficients of the diffusion term for both the players.
8) delta_1.m, delta_2.m - Values of delta corresponding to the i and j direction.
9) grad_j.m - Code for the gradient.
10) inner_g.m - Code for the inner product of a vector of functions.
11) inter.m - Code for interpolation of controls u_1 and u_2.
12) lin_search.m - Code for the linear search algorithm.
13) ncg.m - Code for the NCG algorithm.
14) J.m - Code for the functional.
15) traj1.m - Code for the first trajectory.
16) traj2.m - Code for the second trajectory.
17) parameters.m - Includes parameters for the problem.
18) V1.m - Definition of potential function for the 1st player.
19) V2.m - Definition of potential function for the 2nd player.
20) movie_plot.m - Plot the evolution of the PDF's of both the players.
