# Supplementary material for: Pedestrian motion modelled by Fokker–Planck Nash games
Source: R Soc Open Sci. 2017 Sep 13;4(9):170648. doi: 10.1098/rsos.170648 (PMC5627107; doi:10.1098/rsos.170648)
Supplement: Matlab package for the Turnwald-1C-A3 experiment [file rsos170648supp1.zip › CodeTW/V2.m]

function val = V2(x,y,t1)


%final target for player (2)
global pf2  
val = ((x-pf2(1))^2+(y-pf2(2))^2);
