# Supplementary material for: Pedestrian motion modelled by Fokker–Planck Nash games
Source: R Soc Open Sci. 2017 Sep 13;4(9):170648. doi: 10.1098/rsos.170648 (PMC5627107; doi:10.1098/rsos.170648)
Supplement: Matlab package for the Gait and Posture experiment [file rsos170648supp2.zip]

Archive with 28 entries (27 files):
- CodeGP/
- CodeGP/.dropbox.attr
- CodeGP/B_1.m
- CodeGP/B_2.m
- CodeGP/B_3.m
- CodeGP/B_4.m
- CodeGP/C_1.m
- CodeGP/C_2.m
- CodeGP/DriverGP.m
- CodeGP/J.m
- CodeGP/README_GP.txt
- CodeGP/V1.m
- CodeGP/V2.m
- CodeGP/adj_fok_pl_adi.m
- CodeGP/adj_fok_pl_adi_2.m
- CodeGP/delta_1.m
- CodeGP/delta_2.m
- CodeGP/fok_pl_adi.m
- CodeGP/fok_pl_adi_2.m
- CodeGP/grad_j.m
- CodeGP/inner_g.m
- CodeGP/inter.m
- CodeGP/lin_search.m
- CodeGP/movie_plot.m
- CodeGP/ncg.m
- CodeGP/parameters.m
- CodeGP/traj1.m
- CodeGP/traj2.m
