# Supplementary material for: Pedestrian motion modelled by Fokker–Planck Nash games
Source: R Soc Open Sci. 2017 Sep 13;4(9):170648. doi: 10.1098/rsos.170648 (PMC5627107; doi:10.1098/rsos.170648)
Supplement: Matlab package for the Gait and Posture experiment [file rsos170648supp2.zip › CodeGP/traj1.m]

function val = traj1(t,scale)

% First Trajectory

global pi1 s1
pi1=pi1*scale;
s1=s1*scale;

val = s1*t + pi1 ;
