# Supplementary material for: Pedestrian motion modelled by Fokker–Planck Nash games
Source: R Soc Open Sci. 2017 Sep 13;4(9):170648. doi: 10.1098/rsos.170648 (PMC5627107; doi:10.1098/rsos.170648)
Supplement: Matlab package for the Gait and Posture experiment [file rsos170648supp2.zip › CodeGP/traj2.m]

function val = traj2(t,scale)


global pi2 s2 
pi2=pi2*scale;
s2=s2*scale;


val = s2*t + pi2 ;
